# Supplementary material for: A nucleic acid detection assay combining reverse transcription recombinase-aided amplification with a lateral flow dipstick for the rapid visual detection of porcine deltacoronavirus
Source: Virulence. 2022 Sep 5;13(1):1471–85. doi: 10.1080/21505594.2022.2116157 (PMC9450908; doi:10.1080/21505594.2022.2116157)
Supplement: Supplemental Material [file KVIR_A_2116157_SM2327.zip]

Archive with 3 entries (2 files):
- supplementary/
- supplementary/Supplementary Figure S1.eps
- supplementary/Supplementary Figure S2.eps
